# Supplementary material for: Proso Millet Cultivar Effects on Rheology of Dough and Quality Characteristics of Gluten-Free Breads
Source: Foods. 2026 May 13;15(10):1711. doi: 10.3390/foods15101711 (PMC13206684; doi:10.3390/foods15101711)
Supplement: Supplementary file 1 [file foods-15-01711-s001.zip]

Archive with 3 entries (3 files):
- File S1_Correlation data.xlsx
- File S2_Cultivar composition, amylose content, functional properties, pasting properties, and thermal properties.pdf
- File S3_Cultivar bread pics.pdf
