# Supplementary material for: Proso Millet Cultivar Effects on Rheology of Dough and Quality Characteristics of Gluten-Free Breads
Source: Foods. 2026 May 13;15(10):1711. doi: 10.3390/foods15101711 (PMC13206684; doi:10.3390/foods15101711)
Supplement: Supplementary file 1 [file foods-15-01711-s001.zip › File S1_Correlation data.xlsx]

## Sheet: Pearson_r
	Amylose (%)	G'	G"	tan δ	Jend	Jr/J	Strain recovery (%)	Residual strain (%)	Jnr	t90 (s)	Sp. volume	Crust L*	Crust a*	Crust b*	Crumb L*	Crumb a*	Crumb b*	FDAY0	FDAY2	FDAY5	GDAY0	GDAY2	GDAY5	CHDAY0	CHDAY2	CHDAY5	SDAY0	SDAY2	SDAY5	CODAY0	CODAY2	CODAY5	RDAY0	RDAY2	RDAY5	ΔS	ΔR
Amylose (%)	1	-0.906703	-0.916494	-0.880262	0.501392	-0.0276633	-0.0303032	0.421883	0.420359	0.818692	0.824071	-0.683231	0.521586	0.342013	0.776019	-0.163965	-0.15316	0.506904	0.257879	-0.178427	0.672228	-0.537646	-0.218284	0.731648	-0.467783	-0.339641	0.246721	-0.270026	-0.60776	0.321509	-0.562258	-0.415316	0.827404	-0.481436	-0.3078	-0.584324	-0.853987
G'	-0.906703	1	0.997	0.903112	-0.527327	0.0355586	0.0385681	-0.430159	-0.428773	-0.706606	-0.802821	0.729831	-0.642668	-0.435304	-0.597573	0.197501	0.240759	-0.613176	-0.320532	0.114562	-0.356983	0.659731	0.26378	-0.437946	0.658752	0.393468	-0.323497	0.524281	0.719575	-0.122975	0.711264	0.224452	-0.771629	0.573439	0.0609025	0.716899	0.70935
G"	-0.916494	0.997	1	0.928541	-0.479383	-0.0114131	-0.00870825	-0.381825	-0.380485	-0.701732	-0.791318	0.704183	-0.649185	-0.472641	-0.636532	0.154551	0.273047	-0.651657	-0.319642	0.0981633	-0.382729	0.625273	0.273532	-0.450843	0.612234	0.415349	-0.269641	0.488405	0.751877	-0.117916	0.681865	0.269248	-0.772331	0.541316	0.106235	0.694456	0.727428
tan δ	-0.880262	0.903112	0.928541	1	-0.290417	-0.206054	-0.203678	-0.190143	-0.188663	-0.593543	-0.622156	0.451187	-0.54214	-0.574386	-0.681349	0.108222	0.258414	-0.735553	-0.139983	0.197894	-0.409195	0.424706	0.257543	-0.455909	0.3732	0.422306	-0.173248	0.177212	0.798506	-0.0817968	0.390344	0.325118	-0.683493	0.229178	0.195931	0.647161	0.682994
Jend	0.501392	-0.527327	-0.479383	-0.290417	1	-0.771854	-0.77452	0.987819	0.987472	0.542025	0.497678	-0.640126	0.103527	-0.286919	0.267169	-0.739392	0.232662	-0.103035	0.303805	-0.258476	0.178522	-0.563376	0.188788	0.363628	-0.498672	0.190349	0.787988	-0.234375	-0.0911207	0.325817	-0.580774	0.218198	0.499122	-0.581927	0.270668	-0.68755	-0.33946
Jr/J	-0.0276633	0.0355586	-0.0114131	-0.206054	-0.771854	1	0.999962	-0.855969	-0.857027	-0.0665783	-0.0739724	0.317789	0.178433	0.535226	0.00429897	0.702707	-0.31557	0.559181	-0.332985	0.0582432	0.121102	0.389301	-0.0979424	0.0114345	0.195194	-0.136686	-0.463949	0.113767	-0.229389	-0.147246	0.378527	-0.12213	-0.0640736	0.426424	-0.15367	0.224478	-0.00220994
Strain recovery (%)	-0.0303032	0.0385681	-0.00870825	-0.203678	-0.77452	0.999962	1	-0.857962	-0.85899	-0.0687015	-0.0773755	0.317712	0.179943	0.537039	0.00646367	0.706443	-0.318598	0.560403	-0.329463	0.0645223	0.121323	0.392267	-0.0972054	0.0101999	0.199971	-0.136552	-0.469821	0.115307	-0.229146	-0.149152	0.37814	-0.125521	-0.0666099	0.42519	-0.157232	0.229324	-0.00132687
Residual strain (%)	0.421883	-0.430159	-0.381825	-0.190143	0.987819	-0.855969	-0.857962	1	0.999993	0.460216	0.40776	-0.599452	0.0509503	-0.342126	0.229237	-0.768212	0.284978	-0.216236	0.313411	-0.218237	0.142694	-0.54382	0.167166	0.315127	-0.4347	0.181006	0.733526	-0.190711	-0.00227539	0.287413	-0.55335	0.177819	0.407707	-0.569034	0.223598	-0.587435	-0.276323
Jnr	0.420359	-0.428773	-0.380485	-0.188663	0.987472	-0.857027	-0.85899	0.999993	1	0.459059	0.406253	-0.59956	0.0511901	-0.342136	0.229586	-0.767412	0.283941	-0.216375	0.315153	-0.215768	0.142006	-0.542922	0.167794	0.314013	-0.433068	0.181454	0.731836	-0.190429	-0.00191738	0.286683	-0.553816	0.177192	0.406533	-0.569862	0.222941	-0.585857	-0.275532
t90 (s)	0.818692	-0.706606	-0.701732	-0.593543	0.542025	-0.0665783	-0.0687015	0.460216	0.459059	1	0.87968	-0.732553	0.243945	-0.0381014	0.693288	-0.00110628	-0.281401	0.458587	0.501807	0.0834734	0.811749	-0.19839	0.274176	0.877349	-0.275876	0.175721	0.340318	-0.30476	-0.452915	0.465312	-0.555288	-0.0638495	0.78546	-0.585654	0.0251134	-0.560437	-0.688528
Sp. volume	0.824071	-0.802821	-0.791318	-0.622156	0.497678	-0.0739724	-0.0773755	0.40776	0.406253	0.87968	1	-0.695398	0.333981	-0.0155461	0.62312	0.0526202	-0.412893	0.415818	0.493902	-0.03032	0.591111	-0.418325	0.0456918	0.65618	-0.517082	-0.0760319	0.307711	-0.570547	-0.597558	0.541396	-0.646952	-0.106678	0.915404	-0.622549	0.0159789	-0.626546	-0.807552
Crust L*	-0.683231	0.729831	0.704183	0.451187	-0.640126	0.317789	0.317712	-0.599452	-0.59956	-0.732553	-0.695398	1	-0.671892	-0.220642	-0.481292	0.154881	0.112595	-0.328347	-0.55217	-0.280561	-0.441786	0.62614	0.112877	-0.492639	0.61308	0.147456	-0.233618	0.647225	0.268554	-0.0722256	0.940273	0.221285	-0.559048	0.94494	0.0952696	0.357735	0.533619
Crust a*	0.521586	-0.642668	-0.649185	-0.54214	0.103527	0.178433	0.179943	0.0509503	0.0511901	0.243945	0.333981	-0.671892	1	0.82524	0.352389	0.101275	-0.139084	0.533679	0.12417	0.174135	0.107876	-0.667417	-0.586562	0.0752155	-0.608786	-0.627523	-0.187951	-0.53259	-0.350043	-0.244072	-0.69017	-0.527012	0.329402	-0.596167	-0.437761	-0.0728794	-0.46135
Crust b*	0.342013	-0.435304	-0.472641	-0.574386	-0.286919	0.535226	0.537039	-0.342126	-0.342136	-0.0381014	-0.0155461	-0.220642	0.82524	1	0.254255	0.205136	-0.098298	0.637982	-0.189135	0.0722799	0.00308602	-0.340955	-0.612295	-0.0713648	-0.264613	-0.668545	-0.378971	-0.12808	-0.371864	-0.453944	-0.219776	-0.542263	0.0540171	-0.0783314	-0.489354	0.0658157	-0.236424
Crumb L*	0.776019	-0.597573	-0.636532	-0.681349	0.267169	0.00429897	0.00646367	0.229237	0.229586	0.693288	0.62312	-0.481292	0.352389	0.254255	1	0.180988	-0.506408	0.575719	0.514584	0.16136	0.755228	-0.100958	0.0600498	0.717097	0.0719839	-0.144511	-0.126264	0.0125114	-0.675411	0.451863	-0.371624	-0.541828	0.751764	-0.372436	-0.476785	-0.329464	-0.851813
Crumb a*	-0.163965	0.197501	0.154551	0.108222	-0.739392	0.702707	0.706443	-0.768212	-0.767412	-0.00110628	0.0526202	0.154881	0.101275	0.205136	0.180988	1	-0.715594	0.425495	0.247094	0.557541	0.211627	0.514633	0.101222	0.0246644	0.378108	0.00412026	-0.739668	-0.122309	-0.245354	0.0759001	0.124624	-0.228166	0.0276989	0.0611885	-0.229371	0.434568	-0.112932
Crumb b*	-0.15316	0.240759	0.273047	0.258414	0.232662	-0.31557	-0.318598	0.284978	0.283941	-0.281401	-0.412893	0.112595	-0.139084	-0.098298	-0.506408	-0.715594	1	-0.651332	-0.672325	-0.524095	-0.182085	-0.290097	-0.282261	-0.0785408	-0.20842	-0.0535106	0.378889	0.318976	0.74642	-0.274888	0.222011	0.0693404	-0.455386	0.220398	-0.0344125	0.172894	0.391544
FDAY0	0.506904	-0.613176	-0.651657	-0.735553	-0.103035	0.559181	0.560403	-0.216236	-0.216375	0.458587	0.415818	-0.328347	0.533679	0.637982	0.575719	0.425495	-0.651332	1	0.318041	0.269382	0.309366	0.0344709	0.0692809	0.269652	-0.0537214	-0.120016	-0.146557	-0.200375	-0.805664	-0.0336526	-0.289172	-0.133969	0.469217	-0.194967	-0.027649	-0.396242	-0.427733
FDAY2	0.257879	-0.320532	-0.319642	-0.139983	0.303805	-0.332985	-0.329463	0.313411	0.315153	0.501807	0.493902	-0.55217	0.12417	-0.189135	0.514584	0.247094	-0.672325	0.318041	1	0.727612	0.30254	0.0259285	0.309427	0.251878	0.0657213	0.142515	-0.13529	-0.481782	-0.47637	0.131451	-0.633586	-0.0702839	0.383064	-0.686643	0.0950157	-0.195436	-0.303924
FDAY5	-0.178427	0.114562	0.0981633	0.197894	-0.258476	0.0582432	0.0645223	-0.218237	-0.215768	0.0834734	-0.03032	-0.280561	0.174135	0.0722799	0.16136	0.557541	-0.524095	0.269382	0.727612	1	0.126744	0.311191	0.145096	-0.0321743	0.327064	0.0670872	-0.601073	-0.323172	-0.10753	-0.355565	-0.352005	-0.182694	-0.203217	-0.433734	-0.0708675	0.411663	0.153355
GDAY0	0.672228	-0.356983	-0.382729	-0.409195	0.178522	0.121102	0.121323	0.142694	0.142006	0.811749	0.591111	-0.441786	0.107876	0.00308602	0.755228	0.211627	-0.182085	0.309366	0.30254	0.126744	1	0.0933939	0.194297	0.971361	0.133363	0.117924	-0.0557882	0.109802	-0.22305	0.465691	-0.189656	-0.400993	0.55981	-0.280359	-0.399572	-0.0975472	-0.651456
GDAY2	-0.537646	0.659731	0.625273	0.424706	-0.563376	0.389301	0.392267	-0.54382	-0.542922	-0.19839	-0.418325	0.62614	-0.667417	-0.340955	-0.100958	0.514633	-0.290097	0.0344709	0.0259285	0.311191	0.0933939	1	0.65188	-0.00368187	0.903207	0.61779	-0.330685	0.574621	0.127765	0.0591242	0.696402	0.293845	-0.381451	0.578423	0.203023	0.345575	0.417239
GDAY5	-0.218284	0.26378	0.273532	0.257543	0.188788	-0.0979424	-0.0972054	0.167166	0.167794	0.274176	0.0456918	0.112877	-0.586562	-0.612295	0.0600498	0.101222	-0.282261	0.0692809	0.309427	0.145096	0.194297	0.65188	1	0.253403	0.479905	0.962109	0.351363	0.288611	0.0100319	0.447959	0.226595	0.676036	0.0930656	0.0829738	0.607504	-0.274299	0.151171
CHDAY0	0.731648	-0.437946	-0.450843	-0.455909	0.363628	0.0114345	0.0101999	0.315127	0.314013	0.877349	0.65618	-0.492639	0.0752155	-0.0713648	0.717097	0.0246644	-0.0785408	0.269652	0.251878	-0.0321743	0.971361	-0.00368187	0.253403	1	0.00994964	0.194302	0.181669	0.0980525	-0.210751	0.533303	-0.224233	-0.25707	0.631617	-0.304187	-0.25981	-0.279406	-0.661475
CHDAY2	-0.467783	0.658752	0.612234	0.3732	-0.498672	0.195194	0.199971	-0.4347	-0.433068	-0.275876	-0.517082	0.61308	-0.608786	-0.264613	0.0719839	0.378108	-0.20842	-0.0537214	0.0657213	0.327064	0.133363	0.903207	0.479905	0.00994964	1	0.421595	-0.459464	0.725089	0.123779	0.0085902	0.673779	-0.00550704	-0.409857	0.563943	-0.0935781	0.445913	0.328294
CHDAY5	-0.339641	0.393468	0.415349	0.422306	0.190349	-0.136686	-0.136552	0.181006	0.181454	0.175721	-0.0760319	0.147456	-0.627523	-0.668545	-0.144511	0.00412026	-0.0535106	-0.120016	0.142515	0.0670872	0.117924	0.61779	0.962109	0.194302	0.421595	1	0.415457	0.313994	0.263528	0.380359	0.282398	0.744537	-0.0627711	0.11833	0.6395	-0.163989	0.302013
SDAY0	0.246721	-0.323497	-0.269641	-0.173248	0.787988	-0.463949	-0.469821	0.733526	0.731836	0.340318	0.307711	-0.233618	-0.187951	-0.378971	-0.126264	-0.739668	0.378889	-0.146557	-0.13529	-0.601073	-0.0557882	-0.330685	0.351363	0.181669	-0.459464	0.415457	1	-0.0459997	0.0433472	0.327051	-0.150362	0.646007	0.321978	-0.126077	0.630112	-0.771243	-0.0436052
SDAY2	-0.270026	0.524281	0.488405	0.177212	-0.234375	0.113767	0.115307	-0.190711	-0.190429	-0.30476	-0.570547	0.647225	-0.53259	-0.12808	0.0125114	-0.122309	0.318976	-0.200375	-0.481782	-0.323172	0.109802	0.574621	0.288611	0.0980525	0.725089	0.313994	-0.0459997	1	0.29157	0.106909	0.813902	-0.00367681	-0.335476	0.756643	-0.179991	0.222518	0.228906
SDAY5	-0.60776	0.719575	0.751877	0.798506	-0.0911207	-0.229389	-0.229146	-0.00227539	-0.00191738	-0.452915	-0.597558	0.268554	-0.350043	-0.371864	-0.675411	-0.245354	0.74642	-0.805664	-0.47637	-0.10753	-0.22305	0.127765	0.0100319	-0.210751	0.123779	0.263528	0.0433472	0.29157	1	-0.188801	0.344084	0.176215	-0.682175	0.209315	0.0164105	0.602511	0.612705
CODAY0	0.321509	-0.122975	-0.117916	-0.0817968	0.325817	-0.147246	-0.149152	0.287413	0.286683	0.465312	0.541396	-0.0722256	-0.244072	-0.453944	0.451863	0.0759001	-0.274888	-0.0336526	0.131451	-0.355565	0.465691	0.0591242	0.447959	0.533303	0.0085902	0.380359	0.327051	0.106909	-0.188801	1	0.0300365	0.0903611	0.711462	-0.0693897	-0.00360975	-0.38156	-0.63381
CODAY2	-0.562258	0.711264	0.681865	0.390344	-0.580774	0.378527	0.37814	-0.55335	-0.553816	-0.555288	-0.646952	0.940273	-0.69017	-0.219776	-0.371624	0.124624	0.222011	-0.289172	-0.633586	-0.352005	-0.189656	0.696402	0.226595	-0.224233	0.673779	0.282398	-0.150362	0.813902	0.344084	0.0300365	1	0.208024	-0.499139	0.968943	0.0398171	0.339347	0.459015
CODAY5	-0.415316	0.224452	0.269248	0.325118	0.218198	-0.12213	-0.125521	0.177819	0.177192	-0.0638495	-0.106678	0.221285	-0.527012	-0.542263	-0.541828	-0.228166	0.0693404	-0.133969	-0.0702839	-0.182694	-0.400993	0.293845	0.676036	-0.25707	-0.00550704	0.744537	0.646007	-0.00367681	0.176215	0.0903611	0.208024	1	-0.155983	0.17872	0.965632	-0.403797	0.510434
RDAY0	0.827404	-0.771629	-0.772331	-0.683493	0.499122	-0.0640736	-0.0666099	0.407707	0.406533	0.78546	0.915404	-0.559048	0.329402	0.0540171	0.751764	0.0276989	-0.455386	0.469217	0.383064	-0.203217	0.55981	-0.381451	0.0930656	0.631617	-0.409857	-0.0627711	0.321978	-0.335476	-0.682175	0.711462	-0.499139	-0.155983	1	-0.469129	-0.0900234	-0.691856	-0.923562
RDAY2	-0.481436	0.573439	0.541316	0.229178	-0.581927	0.426424	0.42519	-0.569034	-0.569862	-0.585654	-0.622549	0.94494	-0.596167	-0.0783314	-0.372436	0.0611885	0.220398	-0.194967	-0.686643	-0.433734	-0.280359	0.578423	0.0829738	-0.304187	0.563943	0.11833	-0.126077	0.756643	0.209315	-0.0693897	0.968943	0.17872	-0.469129	1	0.0451347	0.234081	0.434387
RDAY5	-0.3078	0.0609025	0.106235	0.195931	0.270668	-0.15367	-0.157232	0.223598	0.222941	0.0251134	0.0159789	0.0952696	-0.437761	-0.489354	-0.476785	-0.229371	-0.0344125	-0.027649	0.0950157	-0.0708675	-0.399572	0.203023	0.607504	-0.25981	-0.0935781	0.6395	0.630112	-0.179991	0.0164105	-0.00360975	0.0398171	0.965632	-0.0900234	0.0451347	1	-0.492917	0.465035
ΔS (springiness)	-0.584324	0.716899	0.694456	0.647161	-0.68755	0.224478	0.229324	-0.587435	-0.585857	-0.560437	-0.626546	0.357735	-0.0728794	0.0658157	-0.329464	0.434568	0.172894	-0.396242	-0.195436	0.411663	-0.0975472	0.345575	-0.274299	-0.279406	0.445913	-0.163989	-0.771243	0.222518	0.602511	-0.38156	0.339347	-0.403797	-0.691856	0.234081	-0.492917	1	0.425213
ΔR (Resilence)	-0.853987	0.70935	0.727428	0.682994	-0.33946	-0.00220994	-0.00132687	-0.276323	-0.275532	-0.688528	-0.807552	0.533619	-0.46135	-0.236424	-0.851813	-0.112932	0.391544	-0.427733	-0.303924	0.153355	-0.651456	0.417239	0.151171	-0.661475	0.328294	0.302013	-0.0436052	0.228906	0.612705	-0.63381	0.459015	0.510434	-0.923562	0.434387	0.465035	0.425213	1

## Sheet: Pearson_p
	Amylose (%)	G'	G"	tan δ	Jend (MPa^-1)	Jr/J	Strain recovery (%)	Residual strain (%)	Jnr (MPa^-1)	t90 (s)	Specific volume	Crust L*	Crust a*	Crust b*	Crumb L*	Crumb a*	Crumb b*	FDAY0	FDAY2	FDAY5	GDAY0	GDAY2	GDAY5	CHDAY0	CHDAY2	CHDAY5	SDAY0	SDAY2	SDAY5	CODAY0	CODAY2	CODAY5	RDAY0	RDAY2	RDAY5	Δspringiness (Day5-Day0)	Δresilience (Day5-Day0)
Amylose (%)	0	0.000744736	0.000510212	0.00173653	0.169093	0.943681	0.938314	0.258032	0.259938	0.00696397	0.00630228	0.0424857	0.149819	0.367649	0.0139546	0.673366	0.69402	0.163698	0.502902	0.646017	0.0473043	0.135452	0.572596	0.0250562	0.204158	0.371197	0.522187	0.482245	0.0825364	0.398855	0.115075	0.266297	0.00591467	0.189463	0.420374	0.0984741	0.00338521
G'	0.000744736	0	4.85574e-09	0.000846926	0.144586	0.927637	0.921527	0.247813	0.249509	0.0333261	0.00918803	0.025605	0.061937	0.241572	0.0892524	0.610504	0.532607	0.0790972	0.400372	0.769154	0.345631	0.0531854	0.492823	0.2384	0.0536648	0.294777	0.395777	0.147349	0.0288508	0.752614	0.0316701	0.561514	0.0148664	0.106468	0.876313	0.0297399	0.0323439
G"	0.000510212	4.85574e-09	0	0.00029935	0.191634	0.976752	0.982261	0.310564	0.312408	0.035118	0.0110706	0.0342094	0.058495	0.198859	0.0652922	0.691351	0.477163	0.0572215	0.401756	0.801622	0.309323	0.0717411	0.476349	0.223241	0.0796894	0.266255	0.482895	0.1822	0.019462	0.76255	0.043066	0.483557	0.014718	0.132288	0.785604	0.0379076	0.0263428
tan δ	0.00173653	0.000846926	0.00029935	0	0.448387	0.5948	0.599148	0.624125	0.626878	0.0919985	0.0735941	0.222845	0.131584	0.105757	0.0432863	0.781673	0.501985	0.0239032	0.719445	0.60978	0.274125	0.254521	0.50348	0.217436	0.322528	0.257505	0.655772	0.648302	0.00986653	0.834291	0.298973	0.393276	0.0423748	0.553077	0.613402	0.0595507	0.0425859
Jend (MPa^-1)	0.169093	0.144586	0.191634	0.448387	0	0.0148186	0.0142615	6.48998e-07	7.15906e-07	0.131682	0.172784	0.0633138	0.790972	0.454122	0.487072	0.0228041	0.546888	0.791946	0.426741	0.501879	0.645838	0.114197	0.626645	0.336068	0.171792	0.623743	0.0116605	0.543854	0.81565	0.3922	0.10104	0.572751	0.171343	0.100202	0.481163	0.0406843	0.371469
Jr/J	0.943681	0.927637	0.976752	0.5948	0.0148186	0	1.1008e-15	0.00323367	0.00315471	0.864868	0.84999	0.404644	0.646007	0.137563	0.991242	0.0347549	0.408114	0.117514	0.381243	0.881683	0.756289	0.30038	0.802062	0.976708	0.614765	0.725844	0.208395	0.770721	0.552702	0.7054	0.315112	0.75427	0.869916	0.252398	0.693041	0.561467	0.995498
Strain recovery (%)	0.938314	0.921527	0.982261	0.599148	0.0142615	1.1008e-15	0	0.00308606	0.00301173	0.860592	0.843156	0.404763	0.643171	0.135979	0.986833	0.033385	0.403381	0.116542	0.386607	0.869011	0.755855	0.296387	0.803527	0.979223	0.605955	0.726105	0.201926	0.767686	0.553134	0.701726	0.315647	0.747624	0.864804	0.253923	0.686214	0.552818	0.997297
Residual strain (%)	0.258032	0.247813	0.310564	0.624125	6.48998e-07	0.00323367	0.00308606	0	2.54329e-18	0.212566	0.275976	0.0879894	0.896429	0.367481	0.552971	0.0156029	0.457315	0.576293	0.411504	0.57268	0.714194	0.130154	0.667283	0.408809	0.2423	0.641177	0.0244972	0.62307	0.995365	0.45331	0.122222	0.64716	0.276045	0.109811	0.563043	0.0962586	0.471678
Jnr (MPa^-1)	0.259938	0.249509	0.312408	0.626878	7.15906e-07	0.00315471	0.00301173	2.54329e-18	0	0.213868	0.277929	0.0879168	0.895944	0.367465	0.552351	0.015779	0.459027	0.576042	0.408768	0.577139	0.715526	0.130917	0.666091	0.410557	0.244274	0.640338	0.0249999	0.623595	0.996094	0.454508	0.121842	0.64834	0.277566	0.109178	0.564221	0.0973784	0.473
t90 (s)	0.00696397	0.0333261	0.035118	0.0919985	0.131682	0.864868	0.860592	0.212566	0.213868	0	0.00176519	0.0247858	0.527028	0.922474	0.0383682	0.997746	0.463229	0.214401	0.168683	0.830934	0.00788563	0.608865	0.47527	0.00188333	0.472425	0.651108	0.370183	0.425215	0.220857	0.206882	0.120645	0.870368	0.0121221	0.0975229	0.948866	0.116515	0.0402833
Specific volume	0.00630228	0.00918803	0.0110706	0.0735941	0.172784	0.84999	0.843156	0.275976	0.277929	0.00176519	5.37128e-55	0.0375387	0.37973	0.968336	0.073018	0.89305	0.269381	0.265661	0.176583	0.93828	0.0936804	0.262493	0.907079	0.0549373	0.154002	0.845853	0.420516	0.108655	0.0892626	0.13222	0.0596601	0.784727	0.000533317	0.0733589	0.967455	0.070993	0.00848107
Crust L*	0.0424857	0.025605	0.0342094	0.222845	0.0633138	0.404644	0.404763	0.0879894	0.0879168	0.0247858	0.0375387	0	0.0474566	0.568349	0.189615	0.690718	0.773032	0.388315	0.123188	0.464621	0.233831	0.0712308	0.772476	0.177866	0.0791577	0.704995	0.545194	0.059517	0.48473	0.853501	0.00016167	0.567194	0.117621	0.000122175	0.80738	0.344542	0.138975
Crust a*	0.149819	0.061937	0.058495	0.131584	0.790972	0.646007	0.643171	0.896429	0.895944	0.527028	0.37973	0.0474566	0	0.00616438	0.352317	0.79544	0.721189	0.138922	0.75027	0.654097	0.782357	0.0495162	0.0968772	0.847493	0.0818783	0.0704221	0.628203	0.139884	0.355757	0.526807	0.0396157	0.14487	0.3867	0.0902043	0.238622	0.852187	0.211294
Crust b*	0.367649	0.241572	0.198859	0.105757	0.454122	0.137563	0.135979	0.367481	0.367465	0.922474	0.968336	0.568349	0.00616438	0	0.509135	0.596478	0.801354	0.0644896	0.625998	0.853392	0.993713	0.36923	0.0796508	0.855232	0.491407	0.0489918	0.314498	0.742618	0.3244	0.219678	0.569909	0.131479	0.890224	0.841238	0.181223	0.866404	0.540236
Crumb L*	0.0139546	0.0892524	0.0652922	0.0432863	0.487072	0.991242	0.986833	0.552971	0.552351	0.0383682	0.073018	0.189615	0.352317	0.509135	0	0.641212	0.164179	0.104762	0.156349	0.678328	0.0186238	0.796069	0.878035	0.0296735	0.853987	0.710681	0.74617	0.974515	0.0458759	0.222066	0.324738	0.13185	0.0194905	0.323598	0.1944	0.386607	0.00355703
Crumb a*	0.673366	0.610504	0.691351	0.781673	0.0228041	0.0347549	0.033385	0.0156029	0.015779	0.997746	0.89305	0.690718	0.79544	0.596478	0.641212	0	0.0301801	0.253545	0.521537	0.118827	0.584645	0.156303	0.795545	0.94978	0.315692	0.991606	0.0227263	0.753919	0.524569	0.846118	0.749382	0.55488	0.943608	0.875736	0.552734	0.24246	0.772367
Crumb b*	0.69402	0.532607	0.477163	0.501985	0.546888	0.408114	0.403381	0.457315	0.459027	0.463229	0.269381	0.773032	0.721189	0.801354	0.164179	0.0301801	0	0.057388	0.0472602	0.147519	0.639157	0.448911	0.461805	0.840818	0.590481	0.891249	0.314611	0.402793	0.0208797	0.474077	0.56589	0.859306	0.218032	0.568789	0.929965	0.65644	0.297357
FDAY0	0.163698	0.0790972	0.0572215	0.0239032	0.791946	0.117514	0.116542	0.576293	0.576042	0.214401	0.265661	0.388315	0.138922	0.0644896	0.104762	0.253545	0.057388	0	0.40425	0.483331	0.41789	0.929846	0.859426	0.482875	0.890823	0.75842	0.70673	0.605211	0.00875868	0.931508	0.450424	0.73113	0.202585	0.615183	0.94371	0.291079	0.250786
FDAY2	0.502902	0.400372	0.401756	0.719445	0.426741	0.381243	0.386607	0.411504	0.408768	0.168683	0.176583	0.123188	0.75027	0.625998	0.156349	0.521537	0.0472602	0.40425	0	0.0262859	0.428766	0.947208	0.417793	0.513238	0.866595	0.71454	0.728559	0.189099	0.194844	0.736036	0.066943	0.857407	0.308864	0.0410585	0.807886	0.614316	0.426551
FDAY5	0.646017	0.769154	0.801622	0.60978	0.501879	0.881683	0.869011	0.57268	0.577139	0.830934	0.93828	0.464621	0.654097	0.853392	0.678328	0.118827	0.147519	0.483331	0.0262859	0	0.74523	0.415003	0.70955	0.934512	0.390283	0.863843	0.0869081	0.39628	0.783041	0.347688	0.352879	0.638016	0.599993	0.243468	0.856233	0.270955	0.693645
GDAY0	0.0473043	0.345631	0.309323	0.274125	0.645838	0.756289	0.755855	0.714194	0.715526	0.00788563	0.0936804	0.233831	0.782357	0.993713	0.0186238	0.584645	0.639157	0.41789	0.428766	0.74523	6.07691e-54	0.811117	0.616424	1.27273e-05	0.73231	0.762533	0.886644	0.778549	0.564025	0.206464	0.625031	0.284798	0.117014	0.464957	0.286669	0.802848	0.0573244
GDAY2	0.135452	0.0531854	0.0717411	0.254521	0.114197	0.30038	0.296387	0.130154	0.130917	0.608865	0.262493	0.0712308	0.0495162	0.36923	0.796069	0.156303	0.448911	0.929846	0.947208	0.415003	0.811117	0	0.0571075	0.992499	0.000844121	0.0762387	0.384743	0.105582	0.743233	0.879904	0.0371478	0.442801	0.311078	0.102761	0.60035	0.36235	0.263863
GDAY5	0.572596	0.492823	0.476349	0.50348	0.626645	0.802062	0.803527	0.667283	0.666091	0.47527	0.907079	0.772476	0.0968772	0.0796508	0.878035	0.795545	0.461805	0.859426	0.417793	0.70955	0.616424	0.0571075	5.37128e-55	0.510603	0.19108	3.35982e-05	0.353819	0.451344	0.979565	0.226584	0.557682	0.0455991	0.811771	0.831934	0.0827016	0.475064	0.697842
CHDAY0	0.0250562	0.2384	0.223241	0.217436	0.336068	0.976708	0.979223	0.408809	0.410557	0.00188333	0.0549373	0.177866	0.847493	0.855232	0.0296735	0.94978	0.840818	0.482875	0.513238	0.934512	1.27273e-05	0.992499	0.510603	0	0.979732	0.616414	0.639935	0.801843	0.586236	0.139254	0.561906	0.504291	0.0680609	0.42613	0.499595	0.46654	0.0523383
CHDAY2	0.204158	0.0536648	0.0796894	0.322528	0.171792	0.614765	0.605955	0.2423	0.244274	0.472425	0.154002	0.0791577	0.0818783	0.491407	0.853987	0.315692	0.590481	0.890823	0.866595	0.390283	0.73231	0.000844121	0.19108	0.979732	6.07691e-54	0.258392	0.213412	0.0270744	0.751036	0.982501	0.0466049	0.988781	0.273272	0.113752	0.81075	0.228972	0.388397
CHDAY5	0.371197	0.294777	0.266255	0.257505	0.623743	0.725844	0.726105	0.641177	0.640338	0.651108	0.845853	0.704995	0.0704221	0.0489918	0.710681	0.991606	0.891249	0.75842	0.71454	0.863843	0.762533	0.0762387	3.35982e-05	0.616414	0.258392	0	0.266118	0.410588	0.493252	0.312581	0.461577	0.0213842	0.872543	0.761735	0.0636552	0.673321	0.429611
SDAY0	0.522187	0.395777	0.482895	0.655772	0.0116605	0.208395	0.201926	0.0244972	0.0249999	0.370183	0.420516	0.545194	0.628203	0.314498	0.74617	0.0227263	0.314611	0.70673	0.728559	0.0869081	0.886644	0.384743	0.353819	0.639935	0.213412	0.266118	0	0.906455	0.911832	0.390304	0.699398	0.0601578	0.398128	0.746535	0.0689226	0.0149484	0.911309
SDAY2	0.482245	0.147349	0.1822	0.648302	0.543854	0.770721	0.767686	0.62307	0.623595	0.425215	0.108655	0.059517	0.139884	0.742618	0.974515	0.753919	0.402793	0.605211	0.189099	0.39628	0.778549	0.105582	0.451344	0.801843	0.0270744	0.410588	0.906455	6.07691e-54	0.446505	0.78427	0.00759144	0.99251	0.377468	0.0182771	0.643081	0.56498	0.553561
SDAY5	0.0825364	0.0288508	0.019462	0.00986653	0.81565	0.552702	0.553134	0.995365	0.996094	0.220857	0.0892626	0.48473	0.355757	0.3244	0.0458759	0.524569	0.0208797	0.00875868	0.194844	0.783041	0.564025	0.743233	0.979565	0.586236	0.751036	0.493252	0.911832	0.446505	0	0.626621	0.364565	0.650178	0.0429336	0.588851	0.966576	0.0859563	0.0793931
CODAY0	0.398855	0.752614	0.76255	0.834291	0.3922	0.7054	0.701726	0.45331	0.454508	0.206882	0.13222	0.853501	0.526807	0.219678	0.222066	0.846118	0.474077	0.931508	0.736036	0.347688	0.206464	0.879904	0.226584	0.139254	0.982501	0.312581	0.390304	0.78427	0.626621	0	0.938856	0.817166	0.031601	0.859207	0.992646	0.310928	0.0668167
CODAY2	0.115075	0.0316701	0.043066	0.298973	0.10104	0.315112	0.315647	0.122222	0.121842	0.120645	0.0596601	0.00016167	0.0396157	0.569909	0.324738	0.749382	0.56589	0.450424	0.066943	0.352879	0.625031	0.0371478	0.557682	0.561906	0.0466049	0.461577	0.699398	0.00759144	0.364565	0.938856	0	0.591203	0.171326	1.6862e-05	0.918992	0.371638	0.213918
CODAY5	0.266297	0.561514	0.483557	0.393276	0.572751	0.75427	0.747624	0.64716	0.64834	0.870368	0.784727	0.567194	0.14487	0.131479	0.13185	0.55488	0.859306	0.73113	0.857407	0.638016	0.284798	0.442801	0.0455991	0.504291	0.988781	0.0213842	0.0601578	0.99251	0.650178	0.817166	0.591203	0	0.688607	0.645467	2.39589e-05	0.281126	0.160296
RDAY0	0.00591467	0.0148664	0.014718	0.0423748	0.171343	0.869916	0.864804	0.276045	0.277566	0.0121221	0.000533317	0.117621	0.3867	0.890224	0.0194905	0.943608	0.218032	0.202585	0.308864	0.599993	0.117014	0.311078	0.811771	0.0680609	0.273272	0.872543	0.398128	0.377468	0.0429336	0.031601	0.171326	0.688607	0	0.202682	0.81784	0.0389378	0.000377051
RDAY2	0.189463	0.106468	0.132288	0.553077	0.100202	0.252398	0.253923	0.109811	0.109178	0.0975229	0.0733589	0.000122175	0.0902043	0.841238	0.323598	0.875736	0.568789	0.615183	0.0410585	0.243468	0.464957	0.102761	0.831934	0.42613	0.113752	0.761735	0.746535	0.0182771	0.588851	0.859207	1.6862e-05	0.645467	0.202682	5.37128e-55	0.908208	0.544376	0.242678
RDAY5	0.420374	0.876313	0.785604	0.613402	0.481163	0.693041	0.686214	0.563043	0.564221	0.948866	0.967455	0.80738	0.238622	0.181223	0.1944	0.552734	0.929965	0.94371	0.807886	0.856233	0.286669	0.60035	0.0827016	0.499595	0.81075	0.0636552	0.0689226	0.643081	0.966576	0.992646	0.918992	2.39589e-05	0.81784	0.908208	0	0.177583	0.20719
Δspringiness (Day5-Day0)	0.0984741	0.0297399	0.0379076	0.0595507	0.0406843	0.561467	0.552818	0.0962586	0.0973784	0.116515	0.070993	0.344542	0.852187	0.866404	0.386607	0.24246	0.65644	0.291079	0.614316	0.270955	0.802848	0.36235	0.475064	0.46654	0.228972	0.673321	0.0149484	0.56498	0.0859563	0.310928	0.371638	0.281126	0.0389378	0.544376	0.177583	0	0.253894
Δresilience (Day5-Day0)	0.00338521	0.0323439	0.0263428	0.0425859	0.371469	0.995498	0.997297	0.471678	0.473	0.0402833	0.00848107	0.138975	0.211294	0.540236	0.00355703	0.772367	0.297357	0.250786	0.426551	0.693645	0.0573244	0.263863	0.697842	0.0523383	0.388397	0.429611	0.911309	0.553561	0.0793931	0.0668167	0.213918	0.160296	0.000377051	0.242678	0.20719	0.253894	0
